# Supplementary material for: Transcriptomics of Hirschsprung disease patient-derived enteric neural crest cells reveals a role for oxidative phosphorylation
Source: Nat Commun. 2023 Apr 15;14:2157. doi: 10.1038/s41467-023-37928-5 (PMC10105741; doi:10.1038/s41467-023-37928-5)
Supplement: Supplementary file 8 — Source data [file 41467_2023_37928_MOESM8_ESM.xlsx]

## Sheet: Summary
Worksheets	Description
Fig. 1e	migration assay (ENCCs from all iPSC lines)
Fig. 1g	Differentiation assay (ENCCs from all iPSC lines) (PGP9.5/DAPI)
Fig. 3i	Differentiation assay (ENCCs from all iPSC lines) (NF+/DAPI)
Fig.5f	RT-qPCR (PTBTB1, PKM1/2) (ENCCs from all iPSC lines)
Fig.5h	OCR (control & HSCR-ENCC)
Fig.5i	Basal OCR (control & HSCR-ENCC)
Fig.5j	Max Respiration (control & HSCR-ENCC)
Fig.5k	OCR (control & HSCR-ENCC +/-MO)
Fig.5l	Basal OCR (control & HSCR-ENCC+/-MO)
Fig.5m	Max Respiration (control & HSCR-ENCC +/- MO)
Fig.5n	Differentiation assay (NF+/DAPI) (control +/-PKM1 MO)
Fig.5o	Differentiation assay (NF+/DAPI) (HSCR +/-PKM2 MO)
Fig.6c	OCR (IMR90 ENCCs, +/- SAG, Cyc or PKM2i)
Fig.6d	Basal OCR IMR90 ENCCs, +/- SAG, Cyc or PKM2i)
Fig.6e	Max Respiration (IMR90 ENCCs, +/- SAG, Cyc or PKM2i)
Fig.6f	WB (IMR90-ENCCs AMPKa-PKM-PDHA)
Fig. 6g	ATP assay (IMR90 ENCCs, +/- SAG, Cyc or PKM2i)
Fig.6h	Lactate assay (IMR90 ENCCs, +/- SAG, Cyc or PKM2i)
Fig.6i	Pyruvate assay (IMR90 ENCCs, +/- SAG, Cyc or PKM2i)
Fig. 6j	MTT assay (IMR90 ENCCs, +/- SAG, Cyc or PKM2i)
Fig. 6k	OCR (IMR90 ENCCs, +/- SAG, Cyc or ETO)
Fig. 6l	Max Respiration (IMR90 ENCCs, +/- SAG, Cyc or ETO)
Fig. 6m	Mitotracker assay (IMR90 ENCC+/-GW9508, SAG, ETO)
Fig. 6n	Differentiation assays (IMR90 ENCC+/-GW9508) (TUJ1/DAPI & NF+/DAPI )
Fig. 7b	Mitotracker assay (HSCR#20 ENCC+/-GW9508, SAG, ETO)
Fig. 7c	Mitotracker assay (HSCR#17 ENCC+/-GW9508, SAG, ETO)
Fig. 7e	Differentiation assays (HSCR#20 & HSCR#17 ENCC+/-GW9508) (TUJ1/DAPI & NF+/DAPI )
Fig. 7h	Differentiation assays (All control and HSCR ENCC+/-SAG) (TUJ1/DAPI & NF+/DAPI )
Fig. S1a	Flow data for HNK1+p75NTR+ cells from all iPSC lines
Fig. S1b	ICC (SOX+ /DAPI) (ENCCs from all iPSC lines)
Fig. S1c	Flow data for RET+ cells from all iPSC lines
Fig. S6b	WB (HDAC1, H3K27Ac, H3, ACTIN in all ENCCs)
Fig. S6c	Nuclear-to-cytoplasmic HDAC1 in alll ENCCs
Fig. S6e	WB (HDAC1 & ACTIN in all PKM-MO KD ENCCs_)
Fig. S6f	Differentiation assays (All control and HSCR ENCC+/ VPA) (TUJ1/DAPI & NF+/DAPI )
Fig. S6g	Differentiation assays (All control and HSCR ENCC+/ CI994) (TUJ1/DAPI & NF+/DAPI )
Fig. S8a	RT-qPCR IMR90-ENCC+ control/PKM1-MO (PKM1/2 & PKM Ex2-4)
Fig. S8b	RT-qPCR UE02302-ENCC+ control/PKM1-MO (PKM1/2 & PKM Ex2-4)
Fig. S8c	RT-qPCR HSCR#1-ENCC+ control/PKM2-MO (PKM1/2 & PKM Ex2-4)
Fig. S8d	RT-qPCR HSCR#17-ENCC+ control/PKM2-MO (PKM1/2 & PKM Ex2-4)
Fig. S8e	RT-qPCR HSCR#20-ENCC+ control/PKM2-MO (PKM1/2 & PKM Ex2-4)
Fig. S9	migration assay (ENCCs from all iPSC lines +/- SAG)

## Sheet: Fig. 1e
migration (%)
IMR90	UE02302	HSCR#3	HSCR#5	HSCR#10	HSCR#20	HSCR#1	HSCR#17	HSCR#23	HSCR#6
100	100	55.5556	43.4783	78.49	68.37	19.37	77.75	47.83	53.8462
100	100	64.7059	78.2609	47.61	84.69	35.37	47.61	24.81	53.8462
100	100	70.5882	25	40.7	62.52	29.81	40.7	57.46	41.6667
100	100	61.1111	47.8261	86.06		23.13	86.06	58.08	46.1538
65.0655	65.0655	76.4706	47.61					66.07	48.3871
72	72	70.5882	40.7					69.62	43.3333
76	89	56	86.06						43.3333
90.9091	90.9091	50	63.7037						33.3333
100	100	34.7826							34.6154
100	100	41.6667							34.7826
100	100	60.8696							52.1739
100	100	54.1667							20
		59.0909							40
		54.1667							47.8261
									28
									46.4286
									43.3333
									55.5556

## Sheet: Fig. 1g
PGP9.5/DAPI%
IMR90	UE02302	HSCR#5	HSCR#10	HSCR#20	HSCR#1	HSCR#17	HSCR#23	HSCR#6
44.62	11.4153	23.9008	0.29	14.59	5.28	0.89	10.77	3.57726
24.13	23.1283	14.4091	31.8591	8.67318	36.5925	17.8898	6.73474	9.76709
23.71	20.557	11.5201	10.1439	33.4016	0.784457	11.1809	2.66873	1.41
37.9989	20.557	11.5201	7.83753	1.92622	19.2505	11.1809	2.66873
34.0452	29.3141	10.6203	7.83753	1.92622	7.84876	3.26636	1.4923
	34.3526			10.2485			2.24107
	61.3613
	45.0722
NF/DAPI%
IMR90	UE02302	HSCR#5	HSCR#10	HSCR#20	HSCR#1	HSCR#17	HSCR#23	HSCR#6
32.46	39.12	57.6999	0.29	14.59	5.28	0.89	10.77	0.85
27.93	27.07	40.9232	20.7213	48.1317	8.16	8.51971	3.83	2.91
37.76	33.88	0.643838	1.49552	45.8378	14.83	5.31359	11.69	1.97
33.3357	60.1244	23.7437	43.8424	12.0902	16.8972	11.5231	2.17	0.82
34.1942	42.7832	22.6115	35.1207	5.04511	13.9603	21.4342
59.5366		10.2594		4.29612	10.459	16.6056
62.1053		25.7664		45.2832	7.82063
39.9408		4.56517		24.3841
55.7186				19.1873
				15.5242
				16.0808
				15.8421

## Sheet: Fig. 3i
NF+/DAPI %
Control-MO
HSCR#5	14.1184	17.1913	17.3024
HSCR#10	18.3449	17.0586	23.5487	19.7047	15.6784
HSCR#20	23.1825	27.187	25.3618
HSCR#1	13.9065	14.7095	14.5134	11.107	8.71623	6.7903	6.82078
HSCR#17	4.6977	4.09833	12.8997	13.9538	10.8432	13.7927	19.7346
HSCR#23	9.45816	26.271	20.5445	9.50298	8.90539	9.75806
HDAC1-MO
HSCR#5	36.6166	36.4061	36.4061
HSCR#10	42.3414	40.9627	30.5929	45.664
HSCR#20	49.8259	41.935	45.349
HSCR#1	18.9861	29.819	22.1051	27.914	33.9991
HSCR#17	16.3051	16.6525	37.3959	33.7693	40.8651
HSCR#23	39.2927	28.9775	29.787	20.3053	18.0029	22.1008	16.9256

## Sheet: Fig. 5f
RT-qPCR
PTBP1/GAPDH						PKM1/GAPDH						PKM2/GAPDH
control	S-HSCR	HSCR#1	L-HSCR			control	S-HSCR	HSCR#1	L-HSCR			control	S-HSCR	HSCR#1/ L-HSCR
0.00921627	0.0106807	0.0128229	0.0170576			1.43974	0.472369	0.150656	0.342538			4.04913	2.41317	3.21732
0.0118532	0.0108051	0.00693923	0.0169106			0.608204	0.452117	0.230214	0.20224			2.81363	2.45381	3.57849
0.0146065	0.00956101	0.00708701	0.0130487			0.899337	0.699313	0.190657	0.317835			5.50045	4.80276	0.846712
0.0125013	0.00548051		0.0142971				0.548053		0.402458			3.13265	2.56892	12.0106
	0.0168864		0.0174806				0.568223						2.5594	1.14105
													3.41785	14.1399

## Sheet: Fig. 5h
OCR
Control						L-HSCR (HSCR#17)						S-HSCR (HSCR#20)
50.7775	64.9789	53.3533	57.7017			36.5483	30.8133	47.6233				43.8314	33.6029	32.435	32.6383	35.525
61.8925	65.5978	53.2867	54.88			34.985	30.5483	45.3717				44.0457	32.9	33.8333	33.7667	39.4117
59.2925	64.8644	52.4233	56.6183			34.4283	29.9767	45.81				43.46	32.9843	37.2133	31.8767	39.095
55.55	64.3478	52.2767	45.845			34.4867	29.8217	45.0183				43.42	33.2871	37.9367	33.245	37.7133
60.66	65.8567	48.5033	43.2267			34.6317	30.3717	45.245				43.3457	33.47	38.82	34.3967	37.4983
59.164	40.0737	35.0067	32.4533			30.6367	20.4117	31.32				13.3871	18.0986	18.875	24.0833	26.6917
60.89	39.0363	34.71	35.6			30.9217	21.0417	32.855				14.0414	18.3214	19.4683	24.7633	28.065
60.532	39.6613	34.9133	44.4483			30.7867	21.1933	34.3933				13.8671	18.4514	20.82	23.02	29.07
91.682	96.2643	101.4	92.5067			43.18	44.8933	62.815				50.4457	54.4143	55.1	55.6417	62.795
99.24	91.62	99.88	93.255			43.2183	44.0367	61.915				50.4914	41.4671	56.1117	53.2583	59.3017
74.54	89.07	99.0767	92.1483			43.495	43.715	63.2683				44.2143	42.8814	60	54.3683	61.09
36.062	33.7212	27.6967	29.58			17.2217	13.8967	22.0317						19.7033	17.685	24.61
35.396	33.4487	27.61	27.2483			17.3333	13.3167	21.8867						19.08	19.1567	28.47
35.84	34.1938	27.5833	29.2217			17.4117	12.82	21.75						19.3833	19.8167	22.325

## Sheet: Fig. 5i
Basal OCR
Control	L-HSCR (HSCR#17)	S-HSCR (HSCR#20)
57.6345	41.7989	43.6206
65.1291	45.0574	33.2489
51.9687	35.016	32.0332
51.6543	30.3063
	45.8137

## Sheet: Fig. 5j
Max Respiration
Control	L-HSCR (HSCR#17)	S-HSCR (HSCR#20)
52.7213	25.9756	33.6533
62.4576	30.8706	30.78
72.4889	29.0636	33.01
77.1744	26.7286	30.7333
		35.4333
		37.1633
		34.55
		37.9033
		37.91
		35.88

## Sheet: Fig. 5k
OCR
IMR90 + 5uM Ctrl-MO (48hr)					IMR90 + 5uM PKM1-MO (48hr)						17c8 + 5uM Ctrl-MO (48hr)					17c8 + 5uM PKM2-MO (48hr)
115.88	144.18		150.72		85.15	74.63	82.92	94.13	107.39		37.76	66.25	75.79	35.4		72.39	71.02	78.19	62.08	77.78	79.38	65.41
116.32	149.37		155.23		83.63	72.33	80.99	91.99	105.43		36.92	63.61	70.51	34.61		70.65	67.39	75.77	60.29	75.17	74	62.85
118.12	154.08		156.8		83.51	71.61	80.78	90.06	105.24		37.13	62.16	68.84	34.21		70.26	66.83	74.54	59.34	74.17	73.26	62.16
120.55	157.21		157.14		84.14	71.34	80.58	85.51	104.55		37.23	62.23	69.2	34.5		70.4	66.6	74.84	59.44	74.29	73.15	62.56
123.36	159.93		157.68		83.99	71.81	81.43	77.79	105.32		37.37	61.84	69.29	35.12		70.16	66.57	73.92	59.68	74.76	73.29	62.48
37.08	50.16	55.01	74.28		43.49	37.2	40.52	49.53	50.99		21.1	32.61	35.4	18.75		39.74	34.31	40.64	31.2	39.1	37.19	32.39
36.33	46.18	46.15	65.18		44	36.95	40.88	48.7	51.11		20.72	32.87	35.86	19.69		39.98	34.72	41.13	31.89	39.57	38.14	33.09
36.35	44.95	42.38	58.81		43.88	36.99	40.78	48.38	50.7		20.58	33.19	34.6	20.06		39.75	35.05	40.33	31.41	39.36	37.89	32.24
194.66	177.4	226.63			146.82	123.17	144.57	153.5	155.58		60.63	106.1	73.24	64.46		110.05	114.27	118.57	101.49	122.52	120.41	104.99
198.69	183.52	189.43	231.5		147.29	125.92	145.75	155.46	154.9		60.48	107.87	62.64	52.73		109.49	114.43	118.42	103.8	123.24	120.84	107.52
203.44	187.87	204.44	240.19		148.37	128.81	146.49	157.74	155.75		61.26	109.48	55.6	33.05		110.14	115.26	119.69	105.26	123.99	122.64	108.95
20.53	23.77	23.9	19.4		28.84	26.89	29.5	33.02	26.93		13.21	20.98	18.38	10.66		24.75	22.25	24.12	19.42	24.31	24.48	18.68
19.65	23.23	24.21	19.02		26.78	25.76	26.82	30.74	25.05		12.34	19.77	17.39	9.97		23.49	20.8	22.55	17.81	22.84	22.74	18.15
19.33	22.46	23.62	18.44		25.81	24.11	25.76	29.48	22.93		11.35	18.89	16.45	9.53		22.57	19.9	21.29	16.62	21.44	20.85	16.78

## Sheet: Fig. 5l
Basal OCR
IMR90		L-HSCR#17
Control-MO	PKM1-MO	Control-MO	PKM2-MO
99.0093	56.9407	24.982	47.1687
129.801	46.7573	43.338	46.6987
158.26	53.98	24.7147	52.7987
173.723	56.816		42.216
136.561	80.616		52.3707
			51.926
			45.222

[truncated: 33 more sheets: Fig. 5m, Fig. 5n, Fig. 5o, Fig. 6c, Fig. 6d, Fig. 6e, Fig. 6f, Fig. 6g, Fig. 6h, Fig 6i, Fig. 6j, Fig. 6k, Fig. 6l, Fig. 6m, Fig. 6n, Fig. 7b, Fig. 7c, Fig. 7e, Fig. 7h, Fig. S1a …]
